# Supplementary material for: A Comprehensive Evaluation of Sdox, a Promising H2S-Releasing Doxorubicin for the Treatment of Chemoresistant Tumors
Source: Front Pharmacol. 2022 Mar 7;13:831791. doi: 10.3389/fphar.2022.831791 (PMC8936434; doi:10.3389/fphar.2022.831791)
Supplement: Supplementary file 2 [file Table1.xls]

## Sheet: DOX_metabolic_tree
Table S1. Metabolic tree of Dox Phase I metabolism
Parent structure	Step 1	Step 2	Step 3	On Path Likelihood	Biotransformation Name	SMILES code
Dox						OCC(C2(O)CC(OC1OC(C)C(O)C(N)C1)C3=C(O)C=4C(=O)C5=C(OC)C=CC=C5C(=O)C=4C(O)=C3C2)=O
	M1			PLAUSIBLE	Oxidation of Secondary (Alicyclic) Alcohols	OCC(C2(O)CC(OC1OC(C)C(C(N)C1)=O)C3=C(O)C=4C(=O)C5=C(OC)C=CC=C5C(=O)C=4C(O)=C3C2)=O
		M15		PLAUSIBLE	Oxidative O-Demethylation	OCC(C2(O)CC(OC1OC(C)C(C(N)C1)=O)C3=C(O)C=4C(=O)C5=C(O)C=CC=C5C(=O)C=4C(O)=C3C2)=O
		M16		PLAUSIBLE	Reduction of Aliphatic Ketones	OCC(O)C2(O)CC(OC1OC(C)C(C(N)C1)=O)C3=C(O)C=4C(=O)C5=C(OC)C=CC=C5C(=O)C=4C(O)=C3C2
		Dox		PLAUSIBLE	Reduction of Alicyclic Ketones	OCC(C2(O)CC(OC1OC(C)C(O)C(N)C1)C3=C(O)C=4C(=O)C5=C(OC)C=CC=C5C(=O)C=4C(O)=C3C2)=O
		M17		PLAUSIBLE	Oxidation of Primary Alcohols	OC2(CC(OC1OC(C)C(C(N)C1)=O)C3=C(O)C=4C(=O)C5=C(OC)C=CC=C5C(=O)C=4C(O)=C3C2)C(=O)C(O)=O
			M8	PLAUSIBLE	Reduction of Alicyclic Ketones	OC5C(OC(OC1CC(O)(CC2=C(O)C=3C(=O)C4=CC=CC(OC)=C4C(=O)C=3C(O)=C12)C(=O)C(O)=O)CC5N)C
	M2			PLAUSIBLE	Hydroxylation of Methyl Carbon Adjacent to an Aliphatic Ring	OCC5OC(OC1CC(O)(CC2=C(O)C=3C(=O)C4=CC=CC(OC)=C4C(=O)C=3C(O)=C12)C(CO)=O)CC(N)C5O
		M24		PLAUSIBLE	Reduction of Aliphatic Ketones	OCC(O)C2(O)CC(OC1OC(CO)C(O)C(N)C1)C3=C(O)C=4C(=O)C5=C(OC)C=CC=C5C(=O)C=4C(O)=C3C2
			M2	PLAUSIBLE	Oxidation of Secondary (Acyclic) Alcohols	OCC5OC(OC1CC(O)(CC2=C(O)C=3C(=O)C4=CC=CC(OC)=C4C(=O)C=3C(O)=C12)C(CO)=O)CC(N)C5O
			M61	PLAUSIBLE	Oxidation of Secondary (Alicyclic) Alcohols	OCC(O)C2(O)CC(OC1OC(CO)C(C(N)C1)=O)C3=C(O)C=4C(=O)C5=C(OC)C=CC=C5C(=O)C=4C(O)=C3C2
			M78	PLAUSIBLE	Oxidative O-Demethylation	OCC(O)C2(O)CC(OC1OC(CO)C(O)C(N)C1)C3=C(O)C=4C(=O)C5=C(O)C=CC=C5C(=O)C=4C(O)=C3C2
			M79	PLAUSIBLE	Oxidation of Primary Alcohols	OCC5OC(OC1CC(O)(CC2=C(O)C=3C(=O)C4=CC=CC(OC)=C4C(=O)C=3C(O)=C12)C(O)C(O)=O)CC(N)C5O
			M80	PLAUSIBLE	Oxidation of Primary Alcohols	OCC(O)C2(O)CC(OC1OC(C(O)C(N)C1)C(O)=O)C3=C(O)C=4C(=O)C5=C(OC)C=CC=C5C(=O)C=4C(O)=C3C2
	M6			PLAUSIBLE	Oxidative O-Demethylation	OCC(C2(O)CC(OC1OC(C)C(O)C(N)C1)C3=C(O)C=4C(=O)C5=C(O)C=CC=C5C(=O)C=4C(O)=C3C2)=O
		M15		PLAUSIBLE	Oxidation of Secondary (Alicyclic) Alcohols	OCC(C2(O)CC(OC1OC(C)C(C(N)C1)=O)C3=C(O)C=4C(=O)C5=C(O)C=CC=C5C(=O)C=4C(O)=C3C2)=O
			M57	PLAUSIBLE	Reduction of Aliphatic Ketones	OCC(O)C2(O)CC(OC1OC(C)C(C(N)C1)=O)C3=C(O)C=4C(=O)C5=C(O)C=CC=C5C(=O)C=4C(O)=C3C2
			M6	PLAUSIBLE	Reduction of Alicyclic Ketones	OCC(C2(O)CC(OC1OC(C)C(O)C(N)C1)C3=C(O)C=4C(=O)C5=C(O)C=CC=C5C(=O)C=4C(O)=C3C2)=O
			M58	PLAUSIBLE	Oxidation of Primary Alcohols	OC2(CC(OC1OC(C)C(C(N)C1)=O)C3=C(O)C=4C(=O)C5=C(O)C=CC=C5C(=O)C=4C(O)=C3C2)C(=O)C(O)=O
		M32		PLAUSIBLE	Reduction of Aliphatic Ketones	OCC(O)C2(O)CC(OC1OC(C)C(O)C(N)C1)C3=C(O)C=4C(=O)C5=C(O)C=CC=C5C(=O)C=4C(O)=C3C2
		M33		PLAUSIBLE	Oxidation of Primary Alcohols	OC5C(OC(OC1CC(O)(CC2=C(O)C=3C(=O)C4=CC=CC(O)=C4C(=O)C=3C(O)=C12)C(=O)C(O)=O)CC5N)C
	M7			PLAUSIBLE	Reduction of Aliphatic Ketones	OCC(O)C2(O)CC(OC1OC(C)C(O)C(N)C1)C3=C(O)C=4C(=O)C5=C(OC)C=CC=C5C(=O)C=4C(O)=C3C2
		Dox		PLAUSIBLE	Oxidation of Secondary (Acyclic) Alcohols	OCC(C2(O)CC(OC1OC(C)C(O)C(N)C1)C3=C(O)C=4C(=O)C5=C(OC)C=CC=C5C(=O)C=4C(O)=C3C2)=O
		M16		PLAUSIBLE	Oxidation of Secondary (Alicyclic) Alcohols	OCC(O)C2(O)CC(OC1OC(C)C(C(N)C1)=O)C3=C(O)C=4C(=O)C5=C(OC)C=CC=C5C(=O)C=4C(O)=C3C2
			M1	PLAUSIBLE	Oxidation of Secondary (Acyclic) Alcohols	OCC(C2(O)CC(OC1OC(C)C(C(N)C1)=O)C3=C(O)C=4C(=O)C5=C(OC)C=CC=C5C(=O)C=4C(O)=C3C2)=O
			M57	PLAUSIBLE	Oxidative O-Demethylation	OCC(O)C2(O)CC(OC1OC(C)C(C(N)C1)=O)C3=C(O)C=4C(=O)C5=C(O)C=CC=C5C(=O)C=4C(O)=C3C2
			M7	PLAUSIBLE	Reduction of Alicyclic Ketones	OCC(O)C2(O)CC(OC1OC(C)C(O)C(N)C1)C3=C(O)C=4C(=O)C5=C(OC)C=CC=C5C(=O)C=4C(O)=C3C2
			M65	PLAUSIBLE	Oxidation of Primary Alcohols	OC(C2(O)CC(OC1OC(C)C(C(N)C1)=O)C3=C(O)C=4C(=O)C5=C(OC)C=CC=C5C(=O)C=4C(O)=C3C2)C(O)=O
		M32		PLAUSIBLE	Oxidative O-Demethylation	OCC(O)C2(O)CC(OC1OC(C)C(O)C(N)C1)C3=C(O)C=4C(=O)C5=C(O)C=CC=C5C(=O)C=4C(O)=C3C2
			M6	PLAUSIBLE	Oxidation of Secondary (Acyclic) Alcohols	OCC(C2(O)CC(OC1OC(C)C(O)C(N)C1)C3=C(O)C=4C(=O)C5=C(O)C=CC=C5C(=O)C=4C(O)=C3C2)=O
			M57	PLAUSIBLE	Oxidation of Secondary (Alicyclic) Alcohols	OCC(O)C2(O)CC(OC1OC(C)C(C(N)C1)=O)C3=C(O)C=4C(=O)C5=C(O)C=CC=C5C(=O)C=4C(O)=C3C2
			M86	PLAUSIBLE	Oxidation of Primary Alcohols	OC5C(OC(OC1CC(O)(CC2=C(O)C=3C(=O)C4=CC=CC(O)=C4C(=O)C=3C(O)=C12)C(O)C(O)=O)CC5N)C
		M39		PLAUSIBLE	Oxidation of Primary Alcohols	OC5C(OC(OC1CC(O)(CC2=C(O)C=3C(=O)C4=CC=CC(OC)=C4C(=O)C=3C(O)=C12)C(O)C(O)=O)CC5N)C
	M8			PLAUSIBLE	Oxidation of Primary Alcohols	OC5C(OC(OC1CC(O)(CC2=C(O)C=3C(=O)C4=CC=CC(OC)=C4C(=O)C=3C(O)=C12)C(=O)C(O)=O)CC5N)C
	M9			PLAUSIBLE	Oxidative Deamination	OCC(C2(O)CC(OC1OC(C)C(O)C(C1)=O)C3=C(O)C=4C(=O)C5=C(OC)C=CC=C5C(=O)C=4C(O)=C3C2)=O
		M18		PLAUSIBLE	Oxidation of Secondary (Alicyclic) Alcohols	OCC(C2(O)CC(OC1OC(C)C(=O)C(C1)=O)C3=C(O)C=4C(=O)C5=C(OC)C=CC=C5C(=O)C=4C(O)=C3C2)=O
			M59	PLAUSIBLE	Oxidative O-Demethylation	OCC(C2(O)CC(OC1OC(C)C(=O)C(C1)=O)C3=C(O)C=4C(=O)C5=C(O)C=CC=C5C(=O)C=4C(O)=C3C2)=O
			M66	PLAUSIBLE	Reduction of Aliphatic Ketones	OCC(O)C2(O)CC(OC1OC(C)C(=O)C(C1)=O)C3=C(O)C=4C(=O)C5=C(OC)C=CC=C5C(=O)C=4C(O)=C3C2
			M72	PLAUSIBLE	Oxidation of Primary Alcohols	OC2(CC(OC1OC(C)C(=O)C(C1)=O)C3=C(O)C=4C(=O)C5=C(OC)C=CC=C5C(=O)C=4C(O)=C3C2)C(=O)C(O)=O
		M34		PLAUSIBLE	Oxidative O-Demethylation	OCC(C2(O)CC(OC1OC(C)C(O)C(C1)=O)C3=C(O)C=4C(=O)C5=C(O)C=CC=C5C(=O)C=4C(O)=C3C2)=O
			M59	PLAUSIBLE	Oxidation of Secondary (Alicyclic) Alcohols	OCC(C2(O)CC(OC1OC(C)C(=O)C(C1)=O)C3=C(O)C=4C(=O)C5=C(O)C=CC=C5C(=O)C=4C(O)=C3C2)=O
			M87	PLAUSIBLE	Reduction of Aliphatic Ketones	OCC(O)C2(O)CC(OC1OC(C)C(O)C(C1)=O)C3=C(O)C=4C(=O)C5=C(O)C=CC=C5C(=O)C=4C(O)=C3C2
			M109	PLAUSIBLE	Reduction of Alicyclic Ketones	OCC(C2(O)CC(OC1OC(C)C(O)C(O)C1)C3=C(O)C=4C(=O)C5=C(O)C=CC=C5C(=O)C=4C(O)=C3C2)=O
			M93	PLAUSIBLE	Oxidation of Primary Alcohols	OC5C(OC(OC1CC(O)(CC2=C(O)C=3C(=O)C4=CC=CC(O)=C4C(=O)C=3C(O)=C12)C(=O)C(O)=O)CC5=O)C
		M40		PLAUSIBLE	Reduction of Aliphatic Ketones	OCC(O)C2(O)CC(OC1OC(C)C(O)C(C1)=O)C3=C(O)C=4C(=O)C5=C(OC)C=CC=C5C(=O)C=4C(O)=C3C2
			M9	PLAUSIBLE	Oxidation of Secondary (Acyclic) Alcohols	OCC(C2(O)CC(OC1OC(C)C(O)C(C1)=O)C3=C(O)C=4C(=O)C5=C(OC)C=CC=C5C(=O)C=4C(O)=C3C2)=O
			M66	PLAUSIBLE	Oxidation of Secondary (Alicyclic) Alcohols	OCC(O)C2(O)CC(OC1OC(C)C(=O)C(C1)=O)C3=C(O)C=4C(=O)C5=C(OC)C=CC=C5C(=O)C=4C(O)=C3C2
			M87	PLAUSIBLE	Oxidative O-Demethylation	OCC(O)C2(O)CC(OC1OC(C)C(O)C(C1)=O)C3=C(O)C=4C(=O)C5=C(O)C=CC=C5C(=O)C=4C(O)=C3C2
			M114	PLAUSIBLE	Reduction of Alicyclic Ketones	OCC(O)C2(O)CC(OC1OC(C)C(O)C(O)C1)C3=C(O)C=4C(=O)C5=C(OC)C=CC=C5C(=O)C=4C(O)=C3C2
			M99	PLAUSIBLE	Oxidation of Primary Alcohols	OC5C(OC(OC1CC(O)(CC2=C(O)C=3C(=O)C4=CC=CC(OC)=C4C(=O)C=3C(O)=C12)C(O)C(O)=O)CC5=O)C
		M50		PLAUSIBLE	Reduction of Alicyclic Ketones	OCC(C2(O)CC(OC1OC(C)C(O)C(O)C1)C3=C(O)C=4C(=O)C5=C(OC)C=CC=C5C(=O)C=4C(O)=C3C2)=O
			M9	PLAUSIBLE	Oxidation of Secondary (Alicyclic) Alcohols	OCC(C2(O)CC(OC1OC(C)C(O)C(C1)=O)C3=C(O)C=4C(=O)C5=C(OC)C=CC=C5C(=O)C=4C(O)=C3C2)=O
			M124	PLAUSIBLE	Oxidation of Secondary (Alicyclic) Alcohols	OCC(C2(O)CC(OC1OC(C)C(C(O)C1)=O)C3=C(O)C=4C(=O)C5=C(OC)C=CC=C5C(=O)C=4C(O)=C3C2)=O
			M109	PLAUSIBLE	Oxidative O-Demethylation	OCC(C2(O)CC(OC1OC(C)C(O)C(O)C1)C3=C(O)C=4C(=O)C5=C(O)C=CC=C5C(=O)C=4C(O)=C3C2)=O
			M114	PLAUSIBLE	Reduction of Aliphatic Ketones	OCC(O)C2(O)CC(OC1OC(C)C(O)C(O)C1)C3=C(O)C=4C(=O)C5=C(OC)C=CC=C5C(=O)C=4C(O)=C3C2
			M120	PLAUSIBLE	Oxidation of Primary Alcohols	OC1CC(OC(C)C1O)OC2CC(O)(CC3=C(O)C=4C(=O)C5=CC=CC(OC)=C5C(=O)C=4C(O)=C23)C(=O)C(O)=O
		M45		PLAUSIBLE	Oxidation of Primary Alcohols	OC5C(OC(OC1CC(O)(CC2=C(O)C=3C(=O)C4=CC=CC(OC)=C4C(=O)C=3C(O)=C12)C(=O)C(O)=O)CC5=O)C
			M72	PLAUSIBLE	Oxidation of Secondary (Alicyclic) Alcohols	OC2(CC(OC1OC(C)C(=O)C(C1)=O)C3=C(O)C=4C(=O)C5=C(OC)C=CC=C5C(=O)C=4C(O)=C3C2)C(=O)C(O)=O
			M93	PLAUSIBLE	Oxidative O-Demethylation	OC5C(OC(OC1CC(O)(CC2=C(O)C=3C(=O)C4=CC=CC(O)=C4C(=O)C=3C(O)=C12)C(=O)C(O)=O)CC5=O)C
			M120	PLAUSIBLE	Reduction of Alicyclic Ketones	OC1CC(OC(C)C1O)OC2CC(O)(CC3=C(O)C=4C(=O)C5=CC=CC(OC)=C5C(=O)C=4C(O)=C23)C(=O)C(O)=O
