# Supplementary material for: A Comprehensive Evaluation of Sdox, a Promising H2S-Releasing Doxorubicin for the Treatment of Chemoresistant Tumors
Source: Front Pharmacol. 2022 Mar 7;13:831791. doi: 10.3389/fphar.2022.831791 (PMC8936434; doi:10.3389/fphar.2022.831791)
Supplement: Supplementary file 4 [file Table2.xls]

## Sheet: H2S-DOX_metabolic_tree
Table S2. Metabolic tree of Sdox Phase I metabolism
Parent structure	Step 1	Step 2	Step 3	On Path Likelihood	Biotransformation Name	SMILES code
Sdox						OC8C(OC(OC1CC(O)(CC2=C(O)C=3C(=O)C4=CC=CC(OC)=C4C(=O)C=3C(O)=C12)C(COC(=O)C=5C=CC(=CC=5)C=6SSC(=S)C=6C7=CC=CC=C7)=O)CC8N)C
	M1			PROBABLE	Oxidation of Secondary (Alicyclic) Alcohols	OC2(CC(OC1OC(C)C(C(N)C1)=O)C3=C(O)C=4C(=O)C5=C(OC)C=CC=C5C(=O)C=4C(O)=C3C2)C(COC(=O)C=6C=CC(=CC=6)C=7SSC(=S)C=7C8=CC=CC=C8)=O
		M31		PROBABLE	Oxidative O-Demethylation	OC2(CC(OC1OC(C)C(C(N)C1)=O)C3=C(O)C=4C(=O)C5=C(O)C=CC=C5C(=O)C=4C(O)=C3C2)C(COC(=O)C=6C=CC(=CC=6)C=7SSC(=S)C=7C8=CC=CC=C8)=O
		M15		PROBABLE	Hydrolysis of Acyclic Carboxylic Esters	OC(=O)C=1C=CC(=CC=1)C=2SSC(=S)C=2C3=CC=CC=C3
		M34		PROBABLE	Hydrolysis of Acyclic Carboxylic Esters	OCC(C2(O)CC(OC1OC(C)C(C(N)C1)=O)C3=C(O)C=4C(=O)C5=C(OC)C=CC=C5C(=O)C=4C(O)=C3C2)=O
			M154	PLAUSIBLE	Oxidative O-Demethylation	OCC(C2(O)CC(OC1OC(C)C(C(N)C1)=O)C3=C(O)C=4C(=O)C5=C(O)C=CC=C5C(=O)C=4C(O)=C3C2)=O
			M170	PLAUSIBLE	Reduction of Aliphatic Ketones	OCC(O)C2(O)CC(OC1OC(C)C(C(N)C1)=O)C3=C(O)C=4C(=O)C5=C(OC)C=CC=C5C(=O)C=4C(O)=C3C2
			M16	PLAUSIBLE	Reduction of Alicyclic Ketones	OCC(C2(O)CC(OC1OC(C)C(O)C(N)C1)C3=C(O)C=4C(=O)C5=C(OC)C=CC=C5C(=O)C=4C(O)=C3C2)=O
			M179	PLAUSIBLE	Oxidation of Primary Alcohols	OC2(CC(OC1OC(C)C(C(N)C1)=O)C3=C(O)C=4C(=O)C5=C(OC)C=CC=C5C(=O)C=4C(O)=C3C2)C(=O)C(O)=O
		M32		PLAUSIBLE	Reduction of Aliphatic Ketones	OC(COC(=O)C=1C=CC(=CC=1)C=2SSC(=S)C=2C3=CC=CC=C3)C5(O)CC(OC4OC(C)C(C(N)C4)=O)C6=C(O)C=7C(=O)C8=C(OC)C=CC=C8C(=O)C=7C(O)=C6C5
		Sdox		PLAUSIBLE	Reduction of Alicyclic Ketones	OC8C(OC(OC1CC(O)(CC2=C(O)C=3C(=O)C4=CC=CC(OC)=C4C(=O)C=3C(O)=C12)C(COC(=O)C=5C=CC(=CC=5)C=6SSC(=S)C=6C7=CC=CC=C7)=O)CC8N)C
	M12			PROBABLE	Oxidative O-Demethylation	OC8C(OC(OC1CC(O)(CC2=C(O)C=3C(=O)C4=CC=CC(O)=C4C(=O)C=3C(O)=C12)C(COC(=O)C=5C=CC(=CC=5)C=6SSC(=S)C=6C7=CC=CC=C7)=O)CC8N)C
		M31		PROBABLE	Oxidation of Secondary (Alicyclic) Alcohols	OC2(CC(OC1OC(C)C(C(N)C1)=O)C3=C(O)C=4C(=O)C5=C(O)C=CC=C5C(=O)C=4C(O)=C3C2)C(COC(=O)C=6C=CC(=CC=6)C=7SSC(=S)C=7C8=CC=CC=C8)=O
			M15	PROBABLE	Hydrolysis of Acyclic Carboxylic Esters	OC(=O)C=1C=CC(=CC=1)C=2SSC(=S)C=2C3=CC=CC=C3
			M154	PROBABLE	Hydrolysis of Acyclic Carboxylic Esters	OCC(C2(O)CC(OC1OC(C)C(C(N)C1)=O)C3=C(O)C=4C(=O)C5=C(O)C=CC=C5C(=O)C=4C(O)=C3C2)=O
			M152	PLAUSIBLE	Reduction of Aliphatic Ketones	OC(COC(=O)C=1C=CC(=CC=1)C=2SSC(=S)C=2C3=CC=CC=C3)C5(O)CC(OC4OC(C)C(C(N)C4)=O)C6=C(O)C=7C(=O)C8=C(O)C=CC=C8C(=O)C=7C(O)=C6C5
			M12	PLAUSIBLE	Reduction of Alicyclic Ketones	OC8C(OC(OC1CC(O)(CC2=C(O)C=3C(=O)C4=CC=CC(O)=C4C(=O)C=3C(O)=C12)C(COC(=O)C=5C=CC(=CC=5)C=6SSC(=S)C=6C7=CC=CC=C7)=O)CC8N)C
		M15		PROBABLE	Hydrolysis of Acyclic Carboxylic Esters	OC(=O)C=1C=CC(=CC=1)C=2SSC(=S)C=2C3=CC=CC=C3
		M82		PROBABLE	Hydrolysis of Acyclic Carboxylic Esters	OCC(C2(O)CC(OC1OC(C)C(O)C(N)C1)C3=C(O)C=4C(=O)C5=C(O)C=CC=C5C(=O)C=4C(O)=C3C2)=O
			M154	PLAUSIBLE	Oxidation of Secondary (Alicyclic) Alcohols	OCC(C2(O)CC(OC1OC(C)C(C(N)C1)=O)C3=C(O)C=4C(=O)C5=C(O)C=CC=C5C(=O)C=4C(O)=C3C2)=O
			M305	PLAUSIBLE	Reduction of Aliphatic Ketones	OCC(O)C2(O)CC(OC1OC(C)C(O)C(N)C1)C3=C(O)C=4C(=O)C5=C(O)C=CC=C5C(=O)C=4C(O)=C3C2
			M313	PLAUSIBLE	Oxidation of Primary Alcohols	OC5C(OC(OC1CC(O)(CC2=C(O)C=3C(=O)C4=CC=CC(O)=C4C(=O)C=3C(O)=C12)C(=O)C(O)=O)CC5N)C
		M80		PLAUSIBLE	Reduction of Aliphatic Ketones	OC(COC(=O)C=1C=CC(=CC=1)C=2SSC(=S)C=2C3=CC=CC=C3)C5(O)CC(OC4OC(C)C(O)C(N)C4)C6=C(O)C=7C(=O)C8=C(O)C=CC=C8C(=O)C=7C(O)=C6C5
	M15			PROBABLE	Hydrolysis of Acyclic Carboxylic Esters	OC(=O)C=1C=CC(=CC=1)C=2SSC(=S)C=2C3=CC=CC=C3
	M16			PROBABLE	Hydrolysis of Acyclic Carboxylic Esters	OCC(C2(O)CC(OC1OC(C)C(O)C(N)C1)C3=C(O)C=4C(=O)C5=C(OC)C=CC=C5C(=O)C=4C(O)=C3C2)=O
		M34		PLAUSIBLE	Oxidation of Secondary (Alicyclic) Alcohols	OCC(C2(O)CC(OC1OC(C)C(C(N)C1)=O)C3=C(O)C=4C(=O)C5=C(OC)C=CC=C5C(=O)C=4C(O)=C3C2)=O
		M82		PLAUSIBLE	Oxidative O-Demethylation	OCC(C2(O)CC(OC1OC(C)C(O)C(N)C1)C3=C(O)C=4C(=O)C5=C(O)C=CC=C5C(=O)C=4C(O)=C3C2)=O
		M96		PLAUSIBLE	Reduction of Aliphatic Ketones	OCC(O)C2(O)CC(OC1OC(C)C(O)C(N)C1)C3=C(O)C=4C(=O)C5=C(OC)C=CC=C5C(=O)C=4C(O)=C3C2
			M16	PLAUSIBLE	Oxidation of Secondary (Acyclic) Alcohols	OCC(C2(O)CC(OC1OC(C)C(O)C(N)C1)C3=C(O)C=4C(=O)C5=C(OC)C=CC=C5C(=O)C=4C(O)=C3C2)=O
			M170	PLAUSIBLE	Oxidation of Secondary (Alicyclic) Alcohols	OCC(O)C2(O)CC(OC1OC(C)C(C(N)C1)=O)C3=C(O)C=4C(=O)C5=C(OC)C=CC=C5C(=O)C=4C(O)=C3C2
			M305	PLAUSIBLE	Oxidative O-Demethylation	OCC(O)C2(O)CC(OC1OC(C)C(O)C(N)C1)C3=C(O)C=4C(=O)C5=C(O)C=CC=C5C(=O)C=4C(O)=C3C2
			M319	PLAUSIBLE	Oxidation of Primary Alcohols	OC5C(OC(OC1CC(O)(CC2=C(O)C=3C(=O)C4=CC=CC(OC)=C4C(=O)C=3C(O)=C12)C(O)C(O)=O)CC5N)C
		M127		PLAUSIBLE	Oxidation of Primary Alcohols	OC5C(OC(OC1CC(O)(CC2=C(O)C=3C(=O)C4=CC=CC(OC)=C4C(=O)C=3C(O)=C12)C(=O)C(O)=O)CC5N)C
	M17			PROBABLE	Oxidative Deamination	OC8C(OC(OC1CC(O)(CC2=C(O)C=3C(=O)C4=CC=CC(OC)=C4C(=O)C=3C(O)=C12)C(COC(=O)C=5C=CC(=CC=5)C=6SSC(=S)C=6C7=CC=CC=C7)=O)CC8=O)C
		M35		PROBABLE	Oxidation of Secondary (Alicyclic) Alcohols	OC2(CC(OC1OC(C)C(=O)C(C1)=O)C3=C(O)C=4C(=O)C5=C(OC)C=CC=C5C(=O)C=4C(O)=C3C2)C(COC(=O)C=6C=CC(=CC=6)C=7SSC(=S)C=7C8=CC=CC=C8)=O
			M155	PROBABLE	Oxidative O-Demethylation	OC2(CC(OC1OC(C)C(=O)C(C1)=O)C3=C(O)C=4C(=O)C5=C(O)C=CC=C5C(=O)C=4C(O)=C3C2)C(COC(=O)C=6C=CC(=CC=6)C=7SSC(=S)C=7C8=CC=CC=C8)=O
			M15	PROBABLE	Hydrolysis of Acyclic Carboxylic Esters	OC(=O)C=1C=CC(=CC=1)C=2SSC(=S)C=2C3=CC=CC=C3
			M180	PROBABLE	Hydrolysis of Acyclic Carboxylic Esters	OCC(C2(O)CC(OC1OC(C)C(=O)C(C1)=O)C3=C(O)C=4C(=O)C5=C(OC)C=CC=C5C(=O)C=4C(O)=C3C2)=O
			M171	PLAUSIBLE	Reduction of Aliphatic Ketones	OC(COC(=O)C=1C=CC(=CC=1)C=2SSC(=S)C=2C3=CC=CC=C3)C5(O)CC(OC4OC(C)C(=O)C(C4)=O)C6=C(O)C=7C(=O)C8=C(OC)C=CC=C8C(=O)C=7C(O)=C6C5
		M83		PROBABLE	Oxidative O-Demethylation	OC8C(OC(OC1CC(O)(CC2=C(O)C=3C(=O)C4=CC=CC(O)=C4C(=O)C=3C(O)=C12)C(COC(=O)C=5C=CC(=CC=5)C=6SSC(=S)C=6C7=CC=CC=C7)=O)CC8=O)C
			M155	PROBABLE	Oxidation of Secondary (Alicyclic) Alcohols	OC2(CC(OC1OC(C)C(=O)C(C1)=O)C3=C(O)C=4C(=O)C5=C(O)C=CC=C5C(=O)C=4C(O)=C3C2)C(COC(=O)C=6C=CC(=CC=6)C=7SSC(=S)C=7C8=CC=CC=C8)=O
			M15	PROBABLE	Hydrolysis of Acyclic Carboxylic Esters	OC(=O)C=1C=CC(=CC=1)C=2SSC(=S)C=2C3=CC=CC=C3
			M314	PROBABLE	Hydrolysis of Acyclic Carboxylic Esters	OCC(C2(O)CC(OC1OC(C)C(O)C(C1)=O)C3=C(O)C=4C(=O)C5=C(O)C=CC=C5C(=O)C=4C(O)=C3C2)=O
			M306	PLAUSIBLE	Reduction of Aliphatic Ketones	OC(COC(=O)C=1C=CC(=CC=1)C=2SSC(=S)C=2C3=CC=CC=C3)C5(O)CC(OC4OC(C)C(O)C(C4)=O)C6=C(O)C=7C(=O)C8=C(O)C=CC=C8C(=O)C=7C(O)=C6C5
			M398	PLAUSIBLE	Reduction of Alicyclic Ketones	OC1CC(OC(C)C1O)OC2CC(O)(CC3=C(O)C=4C(=O)C5=CC=CC(O)=C5C(=O)C=4C(O)=C23)C(COC(=O)C=6C=CC(=CC=6)C=7SSC(=S)C=7C8=CC=CC=C8)=O
		M15		PROBABLE	Hydrolysis of Acyclic Carboxylic Esters	OC(=O)C=1C=CC(=CC=1)C=2SSC(=S)C=2C3=CC=CC=C3
		M128		PROBABLE	Hydrolysis of Acyclic Carboxylic Esters	OCC(C2(O)CC(OC1OC(C)C(O)C(C1)=O)C3=C(O)C=4C(=O)C5=C(OC)C=CC=C5C(=O)C=4C(O)=C3C2)=O
			M180	PLAUSIBLE	Oxidation of Secondary (Alicyclic) Alcohols	OCC(C2(O)CC(OC1OC(C)C(=O)C(C1)=O)C3=C(O)C=4C(=O)C5=C(OC)C=CC=C5C(=O)C=4C(O)=C3C2)=O
			M314	PLAUSIBLE	Oxidative O-Demethylation	OCC(C2(O)CC(OC1OC(C)C(O)C(C1)=O)C3=C(O)C=4C(=O)C5=C(O)C=CC=C5C(=O)C=4C(O)=C3C2)=O
			M320	PLAUSIBLE	Reduction of Aliphatic Ketones	OCC(O)C2(O)CC(OC1OC(C)C(O)C(C1)=O)C3=C(O)C=4C(=O)C5=C(OC)C=CC=C5C(=O)C=4C(O)=C3C2
			M417	PLAUSIBLE	Reduction of Alicyclic Ketones	OCC(C2(O)CC(OC1OC(C)C(O)C(O)C1)C3=C(O)C=4C(=O)C5=C(OC)C=CC=C5C(=O)C=4C(O)=C3C2)=O
			M377	PLAUSIBLE	Oxidation of Primary Alcohols	OC5C(OC(OC1CC(O)(CC2=C(O)C=3C(=O)C4=CC=CC(OC)=C4C(=O)C=3C(O)=C12)C(=O)C(O)=O)CC5=O)C
		M97		PLAUSIBLE	Reduction of Aliphatic Ketones	OC(COC(=O)C=1C=CC(=CC=1)C=2SSC(=S)C=2C3=CC=CC=C3)C5(O)CC(OC4OC(C)C(O)C(C4)=O)C6=C(O)C=7C(=O)C8=C(OC)C=CC=C8C(=O)C=7C(O)=C6C5
			M17	PLAUSIBLE	Oxidation of Secondary (Acyclic) Alcohols	OC8C(OC(OC1CC(O)(CC2=C(O)C=3C(=O)C4=CC=CC(OC)=C4C(=O)C=3C(O)=C12)C(COC(=O)C=5C=CC(=CC=5)C=6SSC(=S)C=6C7=CC=CC=C7)=O)CC8=O)C
			M171	PLAUSIBLE	Oxidation of Secondary (Alicyclic) Alcohols	OC(COC(=O)C=1C=CC(=CC=1)C=2SSC(=S)C=2C3=CC=CC=C3)C5(O)CC(OC4OC(C)C(=O)C(C4)=O)C6=C(O)C=7C(=O)C8=C(OC)C=CC=C8C(=O)C=7C(O)=C6C5
			M306	PLAUSIBLE	Oxidative O-Demethylation	OC(COC(=O)C=1C=CC(=CC=1)C=2SSC(=S)C=2C3=CC=CC=C3)C5(O)CC(OC4OC(C)C(O)C(C4)=O)C6=C(O)C=7C(=O)C8=C(O)C=CC=C8C(=O)C=7C(O)=C6C5
			M15	PLAUSIBLE	Hydrolysis of Acyclic Carboxylic Esters	OC(=O)C=1C=CC(=CC=1)C=2SSC(=S)C=2C3=CC=CC=C3
			M320	PLAUSIBLE	Hydrolysis of Acyclic Carboxylic Esters	OCC(O)C2(O)CC(OC1OC(C)C(O)C(C1)=O)C3=C(O)C=4C(=O)C5=C(OC)C=CC=C5C(=O)C=4C(O)=C3C2
			M410	PLAUSIBLE	Reduction of Alicyclic Ketones	OC1CC(OC(C)C1O)OC2CC(O)(CC3=C(O)C=4C(=O)C5=CC=CC(OC)=C5C(=O)C=4C(O)=C23)C(O)COC(=O)C=6C=CC(=CC=6)C=7SSC(=S)C=7C8=CC=CC=C8
		M137		PLAUSIBLE	Reduction of Alicyclic Ketones	OC1CC(OC(C)C1O)OC2CC(O)(CC3=C(O)C=4C(=O)C5=CC=CC(OC)=C5C(=O)C=4C(O)=C23)C(COC(=O)C=6C=CC(=CC=6)C=7SSC(=S)C=7C8=CC=CC=C8)=O
			M17	PLAUSIBLE	Oxidation of Secondary (Alicyclic) Alcohols	OC8C(OC(OC1CC(O)(CC2=C(O)C=3C(=O)C4=CC=CC(OC)=C4C(=O)C=3C(O)=C12)C(COC(=O)C=5C=CC(=CC=5)C=6SSC(=S)C=6C7=CC=CC=C7)=O)CC8=O)C
			M420	PLAUSIBLE	Oxidation of Secondary (Alicyclic) Alcohols	OC1CC(OC(C)C1=O)OC2CC(O)(CC3=C(O)C=4C(=O)C5=CC=CC(OC)=C5C(=O)C=4C(O)=C23)C(COC(=O)C=6C=CC(=CC=6)C=7SSC(=S)C=7C8=CC=CC=C8)=O
			M398	PLAUSIBLE	Oxidative O-Demethylation	OC1CC(OC(C)C1O)OC2CC(O)(CC3=C(O)C=4C(=O)C5=CC=CC(O)=C5C(=O)C=4C(O)=C23)C(COC(=O)C=6C=CC(=CC=6)C=7SSC(=S)C=7C8=CC=CC=C8)=O
			M15	PLAUSIBLE	Hydrolysis of Acyclic Carboxylic Esters	OC(=O)C=1C=CC(=CC=1)C=2SSC(=S)C=2C3=CC=CC=C3
			M417	PLAUSIBLE	Hydrolysis of Acyclic Carboxylic Esters	OCC(C2(O)CC(OC1OC(C)C(O)C(O)C1)C3=C(O)C=4C(=O)C5=C(OC)C=CC=C5C(=O)C=4C(O)=C3C2)=O
			M410	PLAUSIBLE	Reduction of Aliphatic Ketones	OC1CC(OC(C)C1O)OC2CC(O)(CC3=C(O)C=4C(=O)C5=CC=CC(OC)=C5C(=O)C=4C(O)=C23)C(O)COC(=O)C=6C=CC(=CC=6)C=7SSC(=S)C=7C8=CC=CC=C8
	M2			PLAUSIBLE	Hydroxylation of Methyl Carbon Adjacent to an Aliphatic Ring	OCC8OC(OC1CC(O)(CC2=C(O)C=3C(=O)C4=CC=CC(OC)=C4C(=O)C=3C(O)=C12)C(COC(=O)C=5C=CC(=CC=5)C=6SSC(=S)C=6C7=CC=CC=C7)=O)CC(N)C8O
		M21		PLAUSIBLE	Oxidation of Secondary (Alicyclic) Alcohols	OCC8OC(OC1CC(O)(CC2=C(O)C=3C(=O)C4=CC=CC(OC)=C4C(=O)C=3C(O)=C12)C(COC(=O)C=5C=CC(=CC=5)C=6SSC(=S)C=6C7=CC=CC=C7)=O)CC(N)C8=O
			M142	PLAUSIBLE	Oxidative O-Demethylation	OCC8OC(OC1CC(O)(CC2=C(O)C=3C(=O)C4=CC=CC(O)=C4C(=O)C=3C(O)=C12)C(COC(=O)C=5C=CC(=CC=5)C=6SSC(=S)C=6C7=CC=CC=C7)=O)CC(N)C8=O
			M15	PLAUSIBLE	Hydrolysis of Acyclic Carboxylic Esters	OC(=O)C=1C=CC(=CC=1)C=2SSC(=S)C=2C3=CC=CC=C3
			M175	PLAUSIBLE	Hydrolysis of Acyclic Carboxylic Esters	OCC5OC(OC1CC(O)(CC2=C(O)C=3C(=O)C4=CC=CC(OC)=C4C(=O)C=3C(O)=C12)C(CO)=O)CC(N)C5=O
			M192	PLAUSIBLE	Oxidation of Primary Alcohols	OC2(CC(OC1OC(C(O)=O)C(C(N)C1)=O)C3=C(O)C=4C(=O)C5=C(OC)C=CC=C5C(=O)C=4C(O)=C3C2)C(COC(=O)C=6C=CC(=CC=6)C=7SSC(=S)C=7C8=CC=CC=C8)=O
			M159	PLAUSIBLE	Reduction of Aliphatic Ketones	OCC8OC(OC1CC(O)(CC2=C(O)C=3C(=O)C4=CC=CC(OC)=C4C(=O)C=3C(O)=C12)C(O)COC(=O)C=5C=CC(=CC=5)C=6SSC(=S)C=6C7=CC=CC=C7)CC(N)C8=O
			M2	PLAUSIBLE	Reduction of Alicyclic Ketones	OCC8OC(OC1CC(O)(CC2=C(O)C=3C(=O)C4=CC=CC(OC)=C4C(=O)C=3C(O)=C12)C(COC(=O)C=5C=CC(=CC=5)C=6SSC(=S)C=6C7=CC=CC=C7)=O)CC(N)C8O
		M48		PLAUSIBLE	Oxidative O-Demethylation	OCC8OC(OC1CC(O)(CC2=C(O)C=3C(=O)C4=CC=CC(O)=C4C(=O)C=3C(O)=C12)C(COC(=O)C=5C=CC(=CC=5)C=6SSC(=S)C=6C7=CC=CC=C7)=O)CC(N)C8O
			M142	PLAUSIBLE	Oxidation of Secondary (Alicyclic) Alcohols	OCC8OC(OC1CC(O)(CC2=C(O)C=3C(=O)C4=CC=CC(O)=C4C(=O)C=3C(O)=C12)C(COC(=O)C=5C=CC(=CC=5)C=6SSC(=S)C=6C7=CC=CC=C7)=O)CC(N)C8=O
			M15	PLAUSIBLE	Hydrolysis of Acyclic Carboxylic Esters	OC(=O)C=1C=CC(=CC=1)C=2SSC(=S)C=2C3=CC=CC=C3
			M208	PLAUSIBLE	Hydrolysis of Acyclic Carboxylic Esters	OCC5OC(OC1CC(O)(CC2=C(O)C=3C(=O)C4=CC=CC(O)=C4C(=O)C=3C(O)=C12)C(CO)=O)CC(N)C5O
			M209	PLAUSIBLE	Oxidation of Primary Alcohols	OC1C(N)CC(OC1C(O)=O)OC2CC(O)(CC3=C(O)C=4C(=O)C5=CC=CC(O)=C5C(=O)C=4C(O)=C23)C(COC(=O)C=6C=CC(=CC=6)C=7SSC(=S)C=7C8=CC=CC=C8)=O
			M206	PLAUSIBLE	Reduction of Aliphatic Ketones	OCC8OC(OC1CC(O)(CC2=C(O)C=3C(=O)C4=CC=CC(O)=C4C(=O)C=3C(O)=C12)C(O)COC(=O)C=5C=CC(=CC=5)C=6SSC(=S)C=6C7=CC=CC=C7)CC(N)C8O
		M15		PLAUSIBLE	Hydrolysis of Acyclic Carboxylic Esters	OC(=O)C=1C=CC(=CC=1)C=2SSC(=S)C=2C3=CC=CC=C3
		M51		PLAUSIBLE	Hydrolysis of Acyclic Carboxylic Esters	OCC5OC(OC1CC(O)(CC2=C(O)C=3C(=O)C4=CC=CC(OC)=C4C(=O)C=3C(O)=C12)C(CO)=O)CC(N)C5O
			M224	PLAUSIBLE	Reduction of Aliphatic Ketones	OCC(O)C2(O)CC(OC1OC(CO)C(O)C(N)C1)C3=C(O)C=4C(=O)C5=C(OC)C=CC=C5C(=O)C=4C(O)=C3C2
		M52		PLAUSIBLE	Oxidation of Primary Alcohols	OC1C(N)CC(OC1C(O)=O)OC2CC(O)(CC3=C(O)C=4C(=O)C5=CC=CC(OC)=C5C(=O)C=4C(O)=C23)C(COC(=O)C=6C=CC(=CC=6)C=7SSC(=S)C=7C8=CC=CC=C8)=O
			M192	PLAUSIBLE	Oxidation of Secondary (Alicyclic) Alcohols	OC2(CC(OC1OC(C(O)=O)C(C(N)C1)=O)C3=C(O)C=4C(=O)C5=C(OC)C=CC=C5C(=O)C=4C(O)=C3C2)C(COC(=O)C=6C=CC(=CC=6)C=7SSC(=S)C=7C8=CC=CC=C8)=O
			M209	PLAUSIBLE	Oxidative O-Demethylation	OC1C(N)CC(OC1C(O)=O)OC2CC(O)(CC3=C(O)C=4C(=O)C5=CC=CC(O)=C5C(=O)C=4C(O)=C23)C(COC(=O)C=6C=CC(=CC=6)C=7SSC(=S)C=7C8=CC=CC=C8)=O
			M225	PLAUSIBLE	Reduction of Aliphatic Ketones	OC(COC(=O)C=1C=CC(=CC=1)C=2SSC(=S)C=2C3=CC=CC=C3)C5(O)CC(OC4OC(C(O)C(N)C4)C(O)=O)C6=C(O)C=7C(=O)C8=C(OC)C=CC=C8C(=O)C=7C(O)=C6C5
			M15	PLAUSIBLE	Hydrolysis of Acyclic Carboxylic Esters	OC(=O)C=1C=CC(=CC=1)C=2SSC(=S)C=2C3=CC=CC=C3
			M234	PLAUSIBLE	Hydrolysis of Acyclic Carboxylic Esters	OCC(C2(O)CC(OC1OC(C(O)C(N)C1)C(O)=O)C3=C(O)C=4C(=O)C5=C(OC)C=CC=C5C(=O)C=4C(O)=C3C2)=O
		M49		PLAUSIBLE	Reduction of Aliphatic Ketones	OCC8OC(OC1CC(O)(CC2=C(O)C=3C(=O)C4=CC=CC(OC)=C4C(=O)C=3C(O)=C12)C(O)COC(=O)C=5C=CC(=CC=5)C=6SSC(=S)C=6C7=CC=CC=C7)CC(N)C8O
			M2	PLAUSIBLE	Oxidation of Secondary (Acyclic) Alcohols	OCC8OC(OC1CC(O)(CC2=C(O)C=3C(=O)C4=CC=CC(OC)=C4C(=O)C=3C(O)=C12)C(COC(=O)C=5C=CC(=CC=5)C=6SSC(=S)C=6C7=CC=CC=C7)=O)CC(N)C8O
			M159	PLAUSIBLE	Oxidation of Secondary (Alicyclic) Alcohols	OCC8OC(OC1CC(O)(CC2=C(O)C=3C(=O)C4=CC=CC(OC)=C4C(=O)C=3C(O)=C12)C(O)COC(=O)C=5C=CC(=CC=5)C=6SSC(=S)C=6C7=CC=CC=C7)CC(N)C8=O
			M206	PLAUSIBLE	Oxidative O-Demethylation	OCC8OC(OC1CC(O)(CC2=C(O)C=3C(=O)C4=CC=CC(O)=C4C(=O)C=3C(O)=C12)C(O)COC(=O)C=5C=CC(=CC=5)C=6SSC(=S)C=6C7=CC=CC=C7)CC(N)C8O
			M15	PLAUSIBLE	Hydrolysis of Acyclic Carboxylic Esters	OC(=O)C=1C=CC(=CC=1)C=2SSC(=S)C=2C3=CC=CC=C3
			M224	PLAUSIBLE	Hydrolysis of Acyclic Carboxylic Esters	OCC(O)C2(O)CC(OC1OC(CO)C(O)C(N)C1)C3=C(O)C=4C(=O)C5=C(OC)C=CC=C5C(=O)C=4C(O)=C3C2
			M225	PLAUSIBLE	Oxidation of Primary Alcohols	OC(COC(=O)C=1C=CC(=CC=1)C=2SSC(=S)C=2C3=CC=CC=C3)C5(O)CC(OC4OC(C(O)C(N)C4)C(O)=O)C6=C(O)C=7C(=O)C8=C(OC)C=CC=C8C(=O)C=7C(O)=C6C5
	M5			PLAUSIBLE	Para Hydroxylation of Monosubstituted Benzene Compounds	OC8C(OC(OC1CC(O)(CC2=C(O)C=3C(=O)C4=CC=CC(OC)=C4C(=O)C=3C(O)=C12)C(COC(=O)C=5C=CC(=CC=5)C=6SSC(=S)C=6C=7C=CC(O)=CC=7)=O)CC8N)C
		M24		PLAUSIBLE	Oxidation of Secondary (Alicyclic) Alcohols	OC2(CC(OC1OC(C)C(C(N)C1)=O)C3=C(O)C=4C(=O)C5=C(OC)C=CC=C5C(=O)C=4C(O)=C3C2)C(COC(=O)C=6C=CC(=CC=6)C=7SSC(=S)C=7C=8C=CC(O)=CC=8)=O
			M145	PLAUSIBLE	Oxidative O-Demethylation	OC2(CC(OC1OC(C)C(C(N)C1)=O)C3=C(O)C=4C(=O)C5=C(O)C=CC=C5C(=O)C=4C(O)=C3C2)C(COC(=O)C=6C=CC(=CC=6)C=7SSC(=S)C=7C=8C=CC(O)=CC=8)=O
			M34	PLAUSIBLE	Hydrolysis of Acyclic Carboxylic Esters	OCC(C2(O)CC(OC1OC(C)C(C(N)C1)=O)C3=C(O)C=4C(=O)C5=C(OC)C=CC=C5C(=O)C=4C(O)=C3C2)=O
			M65	PLAUSIBLE	Hydrolysis of Acyclic Carboxylic Esters	OC(=O)C=1C=CC(=CC=1)C=2SSC(=S)C=2C=3C=CC(O)=CC=3
			M162	PLAUSIBLE	Reduction of Aliphatic Ketones	OC(COC(=O)C=1C=CC(=CC=1)C=2SSC(=S)C=2C=3C=CC(O)=CC=3)C5(O)CC(OC4OC(C)C(C(N)C4)=O)C6=C(O)C=7C(=O)C8=C(OC)C=CC=C8C(=O)C=7C(O)=C6C5
			M5	PLAUSIBLE	Reduction of Alicyclic Ketones	OC8C(OC(OC1CC(O)(CC2=C(O)C=3C(=O)C4=CC=CC(OC)=C4C(=O)C=3C(O)=C12)C(COC(=O)C=5C=CC(=CC=5)C=6SSC(=S)C=6C=7C=CC(O)=CC=7)=O)CC8N)C
		M62		PLAUSIBLE	Oxidative O-Demethylation	OC8C(OC(OC1CC(O)(CC2=C(O)C=3C(=O)C4=CC=CC(O)=C4C(=O)C=3C(O)=C12)C(COC(=O)C=5C=CC(=CC=5)C=6SSC(=S)C=6C=7C=CC(O)=CC=7)=O)CC8N)C
			M145	PLAUSIBLE	Oxidation of Secondary (Alicyclic) Alcohols	OC2(CC(OC1OC(C)C(C(N)C1)=O)C3=C(O)C=4C(=O)C5=C(O)C=CC=C5C(=O)C=4C(O)=C3C2)C(COC(=O)C=6C=CC(=CC=6)C=7SSC(=S)C=7C=8C=CC(O)=CC=8)=O
			M65	PLAUSIBLE	Hydrolysis of Acyclic Carboxylic Esters	OC(=O)C=1C=CC(=CC=1)C=2SSC(=S)C=2C=3C=CC(O)=CC=3
			M82	PLAUSIBLE	Hydrolysis of Acyclic Carboxylic Esters	OCC(C2(O)CC(OC1OC(C)C(O)C(N)C1)C3=C(O)C=4C(=O)C5=C(O)C=CC=C5C(=O)C=4C(O)=C3C2)=O
			M268	PLAUSIBLE	Reduction of Aliphatic Ketones	OC(COC(=O)C=1C=CC(=CC=1)C=2SSC(=S)C=2C=3C=CC(O)=CC=3)C5(O)CC(OC4OC(C)C(O)C(N)C4)C6=C(O)C=7C(=O)C8=C(O)C=CC=C8C(=O)C=7C(O)=C6C5
		M16		PLAUSIBLE	Hydrolysis of Acyclic Carboxylic Esters	OCC(C2(O)CC(OC1OC(C)C(O)C(N)C1)C3=C(O)C=4C(=O)C5=C(OC)C=CC=C5C(=O)C=4C(O)=C3C2)=O
		M65		PLAUSIBLE	Hydrolysis of Acyclic Carboxylic Esters	OC(=O)C=1C=CC(=CC=1)C=2SSC(=S)C=2C=3C=CC(O)=CC=3
		M63		PLAUSIBLE	Reduction of Aliphatic Ketones	OC(COC(=O)C=1C=CC(=CC=1)C=2SSC(=S)C=2C=3C=CC(O)=CC=3)C5(O)CC(OC4OC(C)C(O)C(N)C4)C6=C(O)C=7C(=O)C8=C(OC)C=CC=C8C(=O)C=7C(O)=C6C5
			M5	PLAUSIBLE	Oxidation of Secondary (Acyclic) Alcohols	OC8C(OC(OC1CC(O)(CC2=C(O)C=3C(=O)C4=CC=CC(OC)=C4C(=O)C=3C(O)=C12)C(COC(=O)C=5C=CC(=CC=5)C=6SSC(=S)C=6C=7C=CC(O)=CC=7)=O)CC8N)C
			M162	PLAUSIBLE	Oxidation of Secondary (Alicyclic) Alcohols	OC(COC(=O)C=1C=CC(=CC=1)C=2SSC(=S)C=2C=3C=CC(O)=CC=3)C5(O)CC(OC4OC(C)C(C(N)C4)=O)C6=C(O)C=7C(=O)C8=C(OC)C=CC=C8C(=O)C=7C(O)=C6C5
			M268	PLAUSIBLE	Oxidative O-Demethylation	OC(COC(=O)C=1C=CC(=CC=1)C=2SSC(=S)C=2C=3C=CC(O)=CC=3)C5(O)CC(OC4OC(C)C(O)C(N)C4)C6=C(O)C=7C(=O)C8=C(O)C=CC=C8C(=O)C=7C(O)=C6C5
			M65	PLAUSIBLE	Hydrolysis of Acyclic Carboxylic Esters	OC(=O)C=1C=CC(=CC=1)C=2SSC(=S)C=2C=3C=CC(O)=CC=3
			M96	PLAUSIBLE	Hydrolysis of Acyclic Carboxylic Esters	OCC(O)C2(O)CC(OC1OC(C)C(O)C(N)C1)C3=C(O)C=4C(=O)C5=C(OC)C=CC=C5C(=O)C=4C(O)=C3C2
	M13			PLAUSIBLE	Reduction of Aliphatic Ketones	OC(COC(=O)C=1C=CC(=CC=1)C=2SSC(=S)C=2C3=CC=CC=C3)C5(O)CC(OC4OC(C)C(O)C(N)C4)C6=C(O)C=7C(=O)C8=C(OC)C=CC=C8C(=O)C=7C(O)=C6C5
		Sdox		PLAUSIBLE	Oxidation of Secondary (Acyclic) Alcohols	OC8C(OC(OC1CC(O)(CC2=C(O)C=3C(=O)C4=CC=CC(OC)=C4C(=O)C=3C(O)=C12)C(COC(=O)C=5C=CC(=CC=5)C=6SSC(=S)C=6C7=CC=CC=C7)=O)CC8N)C
		M32		PLAUSIBLE	Oxidation of Secondary (Alicyclic) Alcohols	OC(COC(=O)C=1C=CC(=CC=1)C=2SSC(=S)C=2C3=CC=CC=C3)C5(O)CC(OC4OC(C)C(C(N)C4)=O)C6=C(O)C=7C(=O)C8=C(OC)C=CC=C8C(=O)C=7C(O)=C6C5
			M1	PLAUSIBLE	Oxidation of Secondary (Acyclic) Alcohols	OC2(CC(OC1OC(C)C(C(N)C1)=O)C3=C(O)C=4C(=O)C5=C(OC)C=CC=C5C(=O)C=4C(O)=C3C2)C(COC(=O)C=6C=CC(=CC=6)C=7SSC(=S)C=7C8=CC=CC=C8)=O
			M152	PLAUSIBLE	Oxidative O-Demethylation	OC(COC(=O)C=1C=CC(=CC=1)C=2SSC(=S)C=2C3=CC=CC=C3)C5(O)CC(OC4OC(C)C(C(N)C4)=O)C6=C(O)C=7C(=O)C8=C(O)C=CC=C8C(=O)C=7C(O)=C6C5
			M15	PLAUSIBLE	Hydrolysis of Acyclic Carboxylic Esters	OC(=O)C=1C=CC(=CC=1)C=2SSC(=S)C=2C3=CC=CC=C3
			M170	PLAUSIBLE	Hydrolysis of Acyclic Carboxylic Esters	OCC(O)C2(O)CC(OC1OC(C)C(C(N)C1)=O)C3=C(O)C=4C(=O)C5=C(OC)C=CC=C5C(=O)C=4C(O)=C3C2
			M13	PLAUSIBLE	Reduction of Alicyclic Ketones	OC(COC(=O)C=1C=CC(=CC=1)C=2SSC(=S)C=2C3=CC=CC=C3)C5(O)CC(OC4OC(C)C(O)C(N)C4)C6=C(O)C=7C(=O)C8=C(OC)C=CC=C8C(=O)C=7C(O)=C6C5
		M80		PLAUSIBLE	Oxidative O-Demethylation	OC(COC(=O)C=1C=CC(=CC=1)C=2SSC(=S)C=2C3=CC=CC=C3)C5(O)CC(OC4OC(C)C(O)C(N)C4)C6=C(O)C=7C(=O)C8=C(O)C=CC=C8C(=O)C=7C(O)=C6C5
			M12	PLAUSIBLE	Oxidation of Secondary (Acyclic) Alcohols	OC8C(OC(OC1CC(O)(CC2=C(O)C=3C(=O)C4=CC=CC(O)=C4C(=O)C=3C(O)=C12)C(COC(=O)C=5C=CC(=CC=5)C=6SSC(=S)C=6C7=CC=CC=C7)=O)CC8N)C
			M152	PLAUSIBLE	Oxidation of Secondary (Alicyclic) Alcohols	OC(COC(=O)C=1C=CC(=CC=1)C=2SSC(=S)C=2C3=CC=CC=C3)C5(O)CC(OC4OC(C)C(C(N)C4)=O)C6=C(O)C=7C(=O)C8=C(O)C=CC=C8C(=O)C=7C(O)=C6C5
			M15	PLAUSIBLE	Hydrolysis of Acyclic Carboxylic Esters	OC(=O)C=1C=CC(=CC=1)C=2SSC(=S)C=2C3=CC=CC=C3
			M305	PLAUSIBLE	Hydrolysis of Acyclic Carboxylic Esters	OCC(O)C2(O)CC(OC1OC(C)C(O)C(N)C1)C3=C(O)C=4C(=O)C5=C(O)C=CC=C5C(=O)C=4C(O)=C3C2
		M15		PLAUSIBLE	Hydrolysis of Acyclic Carboxylic Esters	OC(=O)C=1C=CC(=CC=1)C=2SSC(=S)C=2C3=CC=CC=C3
		M96		PLAUSIBLE	Hydrolysis of Acyclic Carboxylic Esters	OCC(O)C2(O)CC(OC1OC(C)C(O)C(N)C1)C3=C(O)C=4C(=O)C5=C(OC)C=CC=C5C(=O)C=4C(O)=C3C2
	M14			PLAUSIBLE	Reductive Sulphur-Sulphur Bond Cleavage	OC7C(OC(OC1CC(O)(CC2=C(O)C=3C(=O)C4=CC=CC(OC)=C4C(=O)C=3C(O)=C12)C(COC(=O)C=6C=CC(C(S)=C(C(S)=S)C5=CC=CC=C5)=CC=6)=O)CC7N)C
		M33		PLAUSIBLE	Oxidation of Secondary (Alicyclic) Alcohols	OC2(CC(OC1OC(C)C(C(N)C1)=O)C3=C(O)C=4C(=O)C5=C(OC)C=CC=C5C(=O)C=4C(O)=C3C2)C(COC(=O)C=7C=CC(C(S)=C(C(S)=S)C6=CC=CC=C6)=CC=7)=O
			M153	PLAUSIBLE	Oxidative O-Demethylation	OC2(CC(OC1OC(C)C(C(N)C1)=O)C3=C(O)C=4C(=O)C5=C(O)C=CC=C5C(=O)C=4C(O)=C3C2)C(COC(=O)C=7C=CC(C(S)=C(C(S)=S)C6=CC=CC=C6)=CC=7)=O
			M34	PLAUSIBLE	Hydrolysis of Acyclic Carboxylic Esters	OCC(C2(O)CC(OC1OC(C)C(C(N)C1)=O)C3=C(O)C=4C(=O)C5=C(OC)C=CC=C5C(=O)C=4C(O)=C3C2)=O
			M109	PLAUSIBLE	Hydrolysis of Acyclic Carboxylic Esters	OC(=O)C=2C=CC(C(S)=C(C(S)=S)C1=CC=CC=C1)=CC=2
			M169	PLAUSIBLE	Reduction of Aliphatic Ketones	OC(COC(=O)C=2C=CC(C(S)=C(C(S)=S)C1=CC=CC=C1)=CC=2)C4(O)CC(OC3OC(C)C(C(N)C3)=O)C5=C(O)C=6C(=O)C7=C(OC)C=CC=C7C(=O)C=6C(O)=C5C4
			M14	PLAUSIBLE	Reduction of Alicyclic Ketones	OC7C(OC(OC1CC(O)(CC2=C(O)C=3C(=O)C4=CC=CC(OC)=C4C(=O)C=3C(O)=C12)C(COC(=O)C=6C=CC(C(S)=C(C(S)=S)C5=CC=CC=C5)=CC=6)=O)CC7N)C
		M81		PLAUSIBLE	Oxidative O-Demethylation	OC7C(OC(OC1CC(O)(CC2=C(O)C=3C(=O)C4=CC=CC(O)=C4C(=O)C=3C(O)=C12)C(COC(=O)C=6C=CC(C(S)=C(C(S)=S)C5=CC=CC=C5)=CC=6)=O)CC7N)C
			M153	PLAUSIBLE	Oxidation of Secondary (Alicyclic) Alcohols	OC2(CC(OC1OC(C)C(C(N)C1)=O)C3=C(O)C=4C(=O)C5=C(O)C=CC=C5C(=O)C=4C(O)=C3C2)C(COC(=O)C=7C=CC(C(S)=C(C(S)=S)C6=CC=CC=C6)=CC=7)=O
			M82	PLAUSIBLE	Hydrolysis of Acyclic Carboxylic Esters	OCC(C2(O)CC(OC1OC(C)C(O)C(N)C1)C3=C(O)C=4C(=O)C5=C(O)C=CC=C5C(=O)C=4C(O)=C3C2)=O
			M109	PLAUSIBLE	Hydrolysis of Acyclic Carboxylic Esters	OC(=O)C=2C=CC(C(S)=C(C(S)=S)C1=CC=CC=C1)=CC=2
			M304	PLAUSIBLE	Reduction of Aliphatic Ketones	OC(COC(=O)C=2C=CC(C(S)=C(C(S)=S)C1=CC=CC=C1)=CC=2)C4(O)CC(OC3OC(C)C(O)C(N)C3)C5=C(O)C=6C(=O)C7=C(O)C=CC=C7C(=O)C=6C(O)=C5C4
		M16		PLAUSIBLE	Hydrolysis of Acyclic Carboxylic Esters	OCC(C2(O)CC(OC1OC(C)C(O)C(N)C1)C3=C(O)C=4C(=O)C5=C(OC)C=CC=C5C(=O)C=4C(O)=C3C2)=O
		M109		PLAUSIBLE	Hydrolysis of Acyclic Carboxylic Esters	OC(=O)C=2C=CC(C(S)=C(C(S)=S)C1=CC=CC=C1)=CC=2
		M95		PLAUSIBLE	Reduction of Aliphatic Ketones	OC(COC(=O)C=2C=CC(C(S)=C(C(S)=S)C1=CC=CC=C1)=CC=2)C4(O)CC(OC3OC(C)C(O)C(N)C3)C5=C(O)C=6C(=O)C7=C(OC)C=CC=C7C(=O)C=6C(O)=C5C4
			M14	PLAUSIBLE	Oxidation of Secondary (Acyclic) Alcohols	OC7C(OC(OC1CC(O)(CC2=C(O)C=3C(=O)C4=CC=CC(OC)=C4C(=O)C=3C(O)=C12)C(COC(=O)C=6C=CC(C(S)=C(C(S)=S)C5=CC=CC=C5)=CC=6)=O)CC7N)C
			M169	PLAUSIBLE	Oxidation of Secondary (Alicyclic) Alcohols	OC(COC(=O)C=2C=CC(C(S)=C(C(S)=S)C1=CC=CC=C1)=CC=2)C4(O)CC(OC3OC(C)C(C(N)C3)=O)C5=C(O)C=6C(=O)C7=C(OC)C=CC=C7C(=O)C=6C(O)=C5C4
			M304	PLAUSIBLE	Oxidative O-Demethylation	OC(COC(=O)C=2C=CC(C(S)=C(C(S)=S)C1=CC=CC=C1)=CC=2)C4(O)CC(OC3OC(C)C(O)C(N)C3)C5=C(O)C=6C(=O)C7=C(O)C=CC=C7C(=O)C=6C(O)=C5C4
			M96	PLAUSIBLE	Hydrolysis of Acyclic Carboxylic Esters	OCC(O)C2(O)CC(OC1OC(C)C(O)C(N)C1)C3=C(O)C=4C(=O)C5=C(OC)C=CC=C5C(=O)C=4C(O)=C3C2
			M109	PLAUSIBLE	Hydrolysis of Acyclic Carboxylic Esters	OC(=O)C=2C=CC(C(S)=C(C(S)=S)C1=CC=CC=C1)=CC=2
